# Supplementary material for: Chinese Physicians’ Preference for Prescribing Brand-Name vs. Generic: A Discrete Choice Experiment
Source: Int J Health Policy Manag. 2024 Dec 29;13:8392. doi: 10.34172/ijhpm.8392 (PMC11806230; doi:10.34172/ijhpm.8392)
Supplement: Supplementary file 2 — Sample Size DCE.R. [file ijhpm-13-8392-s002.r]

## When using this code, please cite this article: de Bekker-Grob, E.W., Donkers, B., Jonker, M.F. et al. Patient (2015) 8: 373. https://doi.org/10.1007/s40271-015-0118-z##
############################################################################################################################################################################
############################################################################################################################################################################

test_alpha=0.1
z_one_minus_alpha<-qnorm(1-test_alpha)
test_beta=0.3
z_one_minus_beta<-qnorm(1-test_beta)
parameters<-c(-0.05 , 0.14 , 0.13 , 0.33)
ncoefficients=4
nalts=3
nchoices=3

# load the design information
design = matrix( c(3,2,1,1,2,2,2,3,1,1,2,1,2,3,3,1,2,1,1,2,3,3,2,2,3,1,3,3,1,3,1,3,1,2,3,2), nrow = 9,ncol = 4,byrow = TRUE)

#compute the information matrix
# initialize a matrix of size ncoefficients by ncoefficients filled with zeros.
info_mat=matrix(rep(0,ncoefficients*ncoefficients), ncoefficients, ncoefficients) 
# compute exp(design matrix times initial parameter values) 
exputilities=exp(design%*%parameters)
# loop over all choice sets
for (k_set in 1:nchoices) {
  # select alternatives in the choice set
  alternatives=((k_set-1)*nalts+1) : (k_set*nalts)
  # obtain vector of choice shares within the choice set
  p_set=exputilities[alternatives]/sum(exputilities[alternatives])
  # also put these probabilities on the diagonal of a matrix that only contains zeros
  p_diag=diag(p_set)
  # compute middle term P-pp’
  middle_term<-p_diag-p_set%o%p_set
  # pre- and postmultiply with the Xs from the design matrix for the alternatives in this choice set
  full_term<-t(design[alternatives,])%*%middle_term%*%design[alternatives,]
  # Add contribution of this choice set to the information matrix
  info_mat<-info_mat+full_term 
} # end of loop over choice sets
#get the inverse of the information matrix (i.e., gets the variance-covariance matrix)
sigma_beta<-solve(info_mat,diag(ncoefficients)) 

# Use the parameter values as effect size. Other values can be used here.
effectsize<-parameters
# formula for sample size calculation is n>[(z_(beta)+z_(1-alpha))*sqrt(S??)/delta]^2 
N<-((z_one_minus_beta + z_one_minus_alpha)*sqrt(diag(sigma_beta))/abs(effectsize))^2
# Display results (required sample size for each coefficient)
N
